# Supplementary material for: A Bayesian Framework to Identify Methylcytosines from High-Throughput Bisulfite Sequencing Data
Source: PLoS Comput Biol. 2014 Sep 25;10(9):e1003853. doi: 10.1371/journal.pcbi.1003853 (PMC4177668; doi:10.1371/journal.pcbi.1003853)
Supplement: Table S2 — Summary of T29 RRBS data production. (XLSX) [file pcbi.1003853.s004.xlsx]

## Sheet: T29 data summary
Table 1 Summary of T29 RRBS data production
Method	Bycom	Binomial Test
Data summary
Raw data(Gbp)	3.4
Raw reads(Mb)	35.8
clean data(Gbp)	3.22
clean reads(Mb)	33.89
percentage of clean data(%)	0.9467
Total number of base(Gbp)	3.02
Total number of C(Gbp)	1.15865
Total number of CpGs(Gbp)	0.0558928
Mapping info
Mapped data(Gbp)	2.83
Mapped reads(Mb)	29.85
Mapped rate(%)	87.97
Unique mapped data(Gbp)	2.51
Unique mapped reads(Mb)	26.07
Unique mapped rate(%)	77.92
Methylation level
Methylation level of C(%)	6.26
Methylation level of CG(%)	51.58
Methylation level of CHG(%)	0.12
Methylation level of CHH(%)	0.14
Coverage
Percent of covered base(%)	5.52
Percent of covered C(%)	7.38
Percent of covered CpGs(%)	18.93
Mean sequencing depth per strand	15.15
Conversion rate(%)b	99.87
Identified 5mC
Total number of mC identified(Mbp)	2.11	2.04
Total number of mCG identified(Mbp)	2.08	2.02
mC density(mC/C)(%)	0.18	0.176068
mCG density(mCG/CG)(%)	3.47	3.37
a: see methods for detail; including enzyme captured region
b: the conversion rate of RRBS for T29 is calculated as (1-C to T conversion rate for all cytosines in CpH context (CpA, CpC or CpT dinucleotides))
