# Supplementary material for: A Bayesian Framework to Identify Methylcytosines from High-Throughput Bisulfite Sequencing Data
Source: PLoS Comput Biol. 2014 Sep 25;10(9):e1003853. doi: 10.1371/journal.pcbi.1003853 (PMC4177668; doi:10.1371/journal.pcbi.1003853)
Supplement: Table S3 — Summary of data validation. (XLSX) [file pcbi.1003853.s005.xlsx]

## Sheet: Validation
Summary of data validation
					Validation			Bycom				Binomial Test
Sequencing method	Chr.	Position	Strand	Type	mC	Depth	Level	mC	Depth	Level	Validation result	mC	Depth	Level	Validation result
MiSeq	chrX	2857368	-	CG	0	32	0
MiSeq	chrX	2857369	-	CHG	0	29	0
MiSeq	chrX	2857370	-	CHH	0	27	0
MiSeq	chrX	2857372	-	CG	0	26	0
MiSeq	chrX	2857375	-	CG	0	22	0
MiSeq	chrX	2857379	-	CHH	0	21	0
MiSeq	chrX	2857381	-	CHH	0	21	0
MiSeq	chrX	2857386	-	CHH	0	20	0
MiSeq	chrX	2857387	-	CHH	0	20	0
MiSeq	chrX	2857393	-	CG	0	23	0
MiSeq	chrX	2857402	-	CHG	0	20	0
MiSeq	chrX	2857405	-	CHG	0	20	0
MiSeq	chrX	2857407	-	CG	0	20	0
MiSeq	chrX	2857408	-	CHG	0	20	0
MiSeq	chrX	2857409	-	CHH	0	20	0
MiSeq	chrX	2857414	-	CHG	11	20	0.55
MiSeq	chrX	2857415	-	CHH	0	20	0
MiSeq	chrX	2857416	-	CHH	0	20	0
MiSeq	chrX	2857419	-	CG	1	20	0.05
MiSeq	chrX	2857420	-	CHG	0	20	0
MiSeq	chrX	2857421	-	CHH	0	19	0
MiSeq	chrX	2857423	-	CG	0	20	0
MiSeq	chr2	54656883	+	CHG	0	48	0
MiSeq	chr2	54656893	+	CHH	0	40	0
MiSeq	chr2	54656894	+	CHH	2	39	0.0512821
MiSeq	chr2	54656902	+	CHH	0	33	0
MiSeq	chr2	54656903	+	CHG	0	33	0
MiSeq	chr2	54656907	+	CHH	0	30	0
MiSeq	chr2	54656912	+	CHH	0	27	0
MiSeq	chr2	54656918	+	CHH	0	22	0
MiSeq	chr4	161009678	-	CHH	0	50	0
MiSeq	chr4	161009681	-	CHG	0	50	0
MiSeq	chr4	161009682	-	CHH	0	50	0
MiSeq	chr4	161009683	-	CHH	0	50	0
MiSeq	chr4	161009684	-	CHH	0	50	0
MiSeq	chr4	161009685	-	CHH	0	50	0
MiSeq	chr4	161009687	-	CHH	0	50	0
MiSeq	chr4	161009688	-	CHH	0	50	0
MiSeq	chr4	161009690	-	CG	0	50	0	6	9	0.667	False positive	6	10	0.6	False positive
MiSeq	chr4	161009694	-	CG	0	50	0	6	10	0.6	False positive	6	10	0.6	False positive
MiSeq	chr4	161009699	-	CHH	7	50	0.14
MiSeq	chr4	161009700	-	CHH	0	50	0
MiSeq	chr4	161009702	-	CHH	0	50	0
MiSeq	chr4	161009703	-	CHH	0	50	0
MiSeq	chr4	161009707	-	CG	0	50	0	4	10	0.4	False positive	4	10	0.4	False positive
MiSeq	chr4	161009708	-	CHG	0	50	0
MiSeq	chr4	161009709	-	CHH	0	50	0
MiSeq	chr4	161009712	-	CHG	0	50	0
MiSeq	chr4	161009717	-	CHG	0	50	0
MiSeq	chr4	161009718	-	CHH	0	50	0
MiSeq	chr4	161009719	-	CHH	0	50	0
MiSeq	chr4	161009720	-	CHH	0	50	0
MiSeq	chr4	161009726	-	CG	0	50	0
MiSeq	chr4	161009727	-	CHG	0	51	0
MiSeq	chr4	161009729	-	CHH	0	51	0
MiSeq	chr4	161009731	-	CHH	1	51	0.0196078
MiSeq	chr4	161009732	-	CHH	0	51	0
MiSeq	chr4	161009733	-	CHH	1	51	0.0196078
MiSeq	chr4	161009735	-	CHH	0	51	0
MiSeq	chr4	161009736	-	CHH	0	51	0
MiSeq	chr4	161009737	-	CHH	0	51	0
MiSeq	chr4	161009740	-	CHH	0	51	0
MiSeq	chr4	161009745	-	CHG	1	51	0.0196078
MiSeq	chr4	161009746	-	CHH	0	51	0
MiSeq	chr4	161009750	-	CHH	0	51	0
MiSeq	chr4	161009751	-	CHH	0	51	0
MiSeq	chr4	161009753	-	CG	0	51	0	3	10	0.3	False positive	3	10	0.3	False positive
MiSeq	chr4	161009754	-	CHG	7	51	0.137255
MiSeq	chr4	161009755	-	CHH	0	51	0
MiSeq	chr4	161009758	-	CHG	0	51	0
MiSeq	chr4	161009761	-	CHG	0	51	0
MiSeq	chr4	161009762	-	CHH	0	51	0
MiSeq	chr4	161009767	-	CG	0	51	0	6	6	1	False positive	6	15	0.4	False positive
MiSeq	chr4	161009768	-	CHG	0	51	0
MiSeq	chr4	161009770	-	CHH	0	51	0
MiSeq	chr4	161009775	-	CHG	0	51	0
MiSeq	chr4	161009782	-	CG	8	51	0.156863
MiSeq	chr4	161009783	-	CHG	0	51	0
MiSeq	chr4	161009784	-	CHH	0	51	0
MiSeq	chr4	161009787	-	CHH	0	51	0
MiSeq	chr4	161009788	-	CHH	0	51	0
MiSeq	chr4	161009791	-	CHG	0	51	0
MiSeq	chr4	161009796	-	CHH	0	51	0
MiSeq	chr4	161009797	-	CHH	0	51	0
MiSeq	chr4	161009802	-	CG	4	6	0.666667	2	4	0.5	Real	2	4	0.5	Real
MiSeq	chr4	161009804	-	CHH	4	4	1	4	4	1	Real	4	4	1	Real
MiSeq	chr4	161009885	-	CHH	0	6	0
MiSeq	chr4	161009895	-	CHH	0	53	0
MiSeq	chr4	161009899	-	CG	0	53	0
MiSeq	chr4	161009900	-	CHG	0	53	0
MiSeq	chr4	161009901	-	CHH	0	53	0
MiSeq	chr4	161009902	-	CHH	2	53	0.0377358
MiSeq	chr4	161009905	-	CG	0	53	0
MiSeq	chr4	161009906	-	CHG	0	53	0
MiSeq	chr4	161009909	-	CHG	0	53	0
MiSeq	chr4	161009910	-	CHH	1	53	0.0188679
MiSeq	chr4	161009911	-	CHH	0	53	0
MiSeq	chr4	161009915	-	CHG	0	53	0
MiSeq	chr4	161009918	-	CG	0	53	0
MiSeq	chr4	161009919	-	CHG	0	53	0
MiSeq	chr4	161009922	-	CHG	0	53	0
MiSeq	chr4	161009928	-	CG	0	53	0
MiSeq	chr4	161009930	-	CHH	0	53	0
MiSeq	chr4	161009931	-	CHH	1	53	0.0188679
MiSeq	chr4	161009932	-	CHH	0	53	0
MiSeq	chr4	161009935	-	CHG	0	53	0
MiSeq	chr4	161009936	-	CHH	0	53	0
MiSeq	chr4	161009937	-	CHH	0	53	0
MiSeq	chr4	161009941	-	CG	0	53	0
MiSeq	chr4	161009946	-	CHH	1	53	0.0188679
MiSeq	chr4	161009952	-	CG	0	53	0
MiSeq	chr4	161009961	-	CHG	0	53	0
MiSeq	chr4	161009969	-	CHG	0	53	0
MiSeq	chr4	161009972	-	CHG	0	53	0
MiSeq	chr4	161009973	-	CHH	1	53	0.0188679
MiSeq	chr4	161009977	-	CG	0	53	0
MiSeq	chr4	161009981	-	CHH	0	53	0
MiSeq	chr4	161009983	-	CG	46	53	0.867925
MiSeq	chr4	161009986	-	CG	46	53	0.867925
MiSeq	chr4	161009990	-	CG	53	53	1
MiSeq	chr4	161009993	-	CHG	0	53	0
MiSeq	chr4	161009999	-	CHG	0	53	0
MiSeq	chr4	161010005	-	CHG	0	53	0
MiSeq	chr4	161010009	-	CG	52	53	0.981132
MiSeq	chr4	161010011	-	CG	53	53	1
MiSeq	chr6	165266787	+	CG	538	618	0.87055	10	14	0.714	Real	10	14	0.714	Real
MiSeq	chr6	165266789	+	CHH	26	618	0.0420712
MiSeq	chr6	165266793	+	CG	436	618	0.705502	13	15	0.867	Real	12	14	0.857	Real
MiSeq	chr6	165266799	+	CHH	0	618	0
MiSeq	chr6	165266800	+	CHG	24	618	0.038835
MiSeq	chr6	165266805	+	CHG	2	618	0.00323625
MiSeq	chr6	165266808	+	CHH	3	618	0.00485437
MiSeq	chr6	165266809	+	CHG	0	618	0
MiSeq	chr6	165266812	+	CG	526	618	0.851133	6	14	0.429	Real	6	14	0.429	Real
MiSeq	chr6	165266815	+	CG	474	618	0.76699	6	14	0.429	Real	6	13	0.462	Real
MiSeq	chr6	165266817	+	CHH	0	618	0
MiSeq	chr6	165266825	+	CHH	0	618	0
MiSeq	chr6	165266826	+	CHG	0	618	0
MiSeq	chr6	165266829	+	CHG	0	618	0
MiSeq	chr6	165266837	+	CHG	0	618	0
MiSeq	chr6	165266838	+	CG	446	618	0.721683	4	4	1	Real	4	33	0.121	Real
MiSeq	chr6	165266846	+	CG	231	618	0.373786	8	18	0.444	Real	8	15	0.533	Real
MiSeq	chr6	165266852	+	CHH	2	618	0.00323625
MiSeq	chr6	165266855	+	CG	396	618	0.640777	16	18	0.889	Real	16	18	0.886	Real
MiSeq	chr6	165266857	+	CHG	2	618	0.00323625
MiSeq	chr6	165266861	+	CHH	12	618	0.0194175
MiSeq	chr6	165266862	+	CHG	0	618	0
MiSeq	chr6	165266863	+	CG	220	618	0.355987	12	18	0.667	Real	12	18	0.667	Real
MiSeq	chr6	165266865	+	CHH	3	618	0.00485437
MiSeq	chr6	165266867	+	CHG	2	618	0.00323625
MiSeq	chr6	165266874	+	CHG	0	618	0
MiSeq	chr6	165266877	+	CHG	2	618	0.00323625
MiSeq	chr6	165266881	+	CHG	0	618	0
MiSeq	chr6	165266885	+	CHH	1	617	0.00162075
MiSeq	chr6	165266886	+	CHH	0	616	0
MiSeq	chr6	165266887	+	CHG	0	616	0
MiSeq	chr6	165266890	+	CHH	0	616	0
MiSeq	chr6	165266891	+	CHH	64	616	0.103896
MiSeq	chr6	165266893	+	CHH	5	616	0.00811688
MiSeq	chr6	165266894	+	CHH	0	616	0
MiSeq	chr6	165266895	+	CHG	0	616	0
MiSeq	chr6	165266896	+	CG	246	616	0.399351	4	18	0.222	Real	4	18	0.222	Real
MiSeq	chr6	165266898	+	CHH	450	616	0.730519	12	18	0.667	Real	12	18	0.667	Real
MiSeq	chr8	26428576	+	CHG	0	31	0
MiSeq	chr8	26428577	+	CG	26	32	0.8125	2	4	0.5	Real	2	4	0.5	Real
MiSeq	chr8	26428579	+	CHH	0	29	0
MiSeq	chr8	26428581	+	CHH	0	30	0
MiSeq	chr8	26428582	+	CHH	0	28	0
MiSeq	chr8	26428583	+	CHH	0	26	0
MiSeq	chr8	26428586	+	CHG	0	26	0
MiSeq	chr8	26428589	+	CHH	0	27	0
MiSeq	chr8	26428590	+	CHH	0	27	0
MiSeq	chr8	26428592	+	CHG	0	28	0
MiSeq	chr8	26428593	+	CG	28	29	0.965517	4	4	1	Real	4	4	1	Real
MiSeq	chr8	26428595	+	CHH	8	28	0.285714
MiSeq	chr8	26428596	+	CHG	0	28	0
MiSeq	chr8	26428597	+	CG	24	28	0.857143	3	4	0.75	Real	3	4	0.75	Real
MiSeq	chr8	26428599	+	CG	28	28	1	4	4	1	Real	4	4	1	Real
MiSeq	chr8	26428601	+	CHH	1	29	0.0344828
MiSeq	chr8	26428602	+	CHH	0	29	0
MiSeq	chr8	26428605	+	CHG	0	30	0
MiSeq	chr8	26428608	+	CG	30	31	0.967742	4	4	1	Real
MiSeq	chr8	26428610	+	CHH	1	32	0.03125
MiSeq	chr8	26428612	+	CHH	0	32	0
MiSeq	chr8	26428614	+	CG	0	34	0
MiSeq	chr8	26428617	+	CHH	0	37	0
MiSeq	chr8	26428618	+	CHG	0	38	0
MiSeq	chr8	26428619	+	CG	8	39	0.205128	2	4	0.5	Real	2	4	0.5	Real
MiSeq	chr8	26428623	+	CHH	2	40	0.05
MiSeq	chr8	26428625	+	CHG	0	41	0
MiSeq	chr8	26428626	+	CG	10	41	0.243902	2	4	0.5	Real	2	4	0.5	Real
MiSeq	chr8	26428631	+	CHH	0	42	0
MiSeq	chr8	26428632	+	CHG	0	42	0
MiSeq	chr8	26428637	+	CHH	0	48	0
MiSeq	chr8	26428638	+	CHH	0	49	0
MiSeq	chr8	26428644	+	CHG	0	49	0
MiSeq	chr8	26428647	+	CG	56	106	0.528302
MiSeq	chr14	49172002	+	CHG	1	57	0.0175439
MiSeq	chr14	49172008	+	CHG	0	52	0
MiSeq	chr14	49172026	+	CHH	0	36	0
MiSeq	chr14	49172027	+	CHH	0	36	0
MiSeq	chr14	49172028	+	CHG	0	36	0
MiSeq	chr14	49172035	+	CHG	0	30	0
MiSeq	chr14	49172040	+	CHH	0	29	0
MiSeq	chr22	48530511	-	CHH	0	28	0	2	8	0.25	False positive	2	8	0.25	False positive
MiSeq	chr22	48530517	-	CHG	0	28	0
MiSeq	chr22	48530532	-	CHG	1	28	0.0357143
MiSeq	chr22	48530541	-	CHG	0	28	0
MiSeq	chr22	48530546	-	CG	26	28	0.928571	8	8	1	Real	8	16	0.5	Real
MiSeq	chr22	48530547	-	CHG	0	28	0
MiSeq	chr22	48530548	-	CHH	0	28	0
MiSeq	chr22	48530552	-	CHH	1	28	0.0357143
MiSeq	chr22	48530553	-	CHH	0	28	0
MiSeq	chr22	48530558	-	CG	28	28	1	8	8	1	Real	8	8	1	Real
MiSeq	chr22	48530561	-	CHG	8	28	0.285714
MiSeq	chr22	48530568	-	CHG	0	28	0
MiSeq	chr22	48530576	-	CG	24	28	0.857143	6	8	0.75	Real	6	8	0.75	Real
MiSeq	chr22	48530578	-	CG	28	28	1	8	8	1	Real	8	8	1	Real
MiSeq	chr22	48530579	-	CHG	1	28	0.0357143
MiSeq	chr22	48530581	-	CHH	0	28	0
MiSeq	chr22	48530582	-	CHH	0	28	0
MiSeq	chr22	48530589	-	CHH	0	28	0
MiSeq	chr22	48530591	-	CHH	0	28	0
MiSeq	chr22	48530594	-	CG	22	28	0.785714	8	8	1	Real	7	7	1	Real
MiSeq	chr22	48530597	-	CG	28	28	1	8	8	1	Real	7	7	1	Real
MiSeq	chr22	48530599	-	CG	28	28	1	6	8	0.75	Real	5	7	0.714	Real
Annotation: mC in non-CG context was regarded as the backgound noise
