# Supplementary material for: A Bayesian Framework to Identify Methylcytosines from High-Throughput Bisulfite Sequencing Data
Source: PLoS Comput Biol. 2014 Sep 25;10(9):e1003853. doi: 10.1371/journal.pcbi.1003853 (PMC4177668; doi:10.1371/journal.pcbi.1003853)
Supplement: Table S4 — Computational cost of Bycom, Bismark and Bisulfighter on simulated data. Computation time was evaluated based on 10G simulated reads. (XLSX) [file pcbi.1003853.s006.xlsx]

## Sheet: Sheet1
Tool	Time(s)
Bismark	33438
Bisulfighter	121767
Bycom	17787
Fasta: hg18 chr10
Fastq: single-end reads(10G)
