# Supplementary material for: A Bayesian Framework to Identify Methylcytosines from High-Throughput Bisulfite Sequencing Data
Source: PLoS Comput Biol. 2014 Sep 25;10(9):e1003853. doi: 10.1371/journal.pcbi.1003853 (PMC4177668; doi:10.1371/journal.pcbi.1003853)
Supplement: Table S5 — Primers used for bisulfite-PCR. (XLSX) [file pcbi.1003853.s007.xlsx]

## Sheet: Primer
Table 3 Primers used for BS-PCR
Primer	Sequence
primer1 L1	TAGGTTGGAGTGTAATGGTG
primer1 L2	GAGAGAGGTGGATGATGGTA
primer1 R1	TAAATCACCTAAAATTAAAA
primer1 R2	AAATTATTAATTAAACCAAA
primer2 L1	GGGAGGTGTGGAGGGAGAGG
primer2 L2	TTATTTTGGTGGTATTTAGA
primer2 R1	ATAAAACTAAACTCCATAAA
primer2 R2	CCAACTAACTTCACCCAATA
primer3 L1	AGTATTTTGGGAAGTTTAGG
primer3 L2	AGTGTGTGTTTGTTGTTATA
primer3 R1	AATCTTAACTCACCACAAAA
primer3 R2	ATTTAAAAAATCTAAAAAAA
primer4 L1	GGGAGGTGGGGAGGGAGAGA
primer4 L2	TTTATTTTGGTGGTATTTGA
primer4 R1	AATACTAAATCCCTCATTAA
primer4 R2	CCTAAAAAAAAACAACTAAA
primer5 L1	TGTTTTTTTGTAGTTTGGGG
primer5 L2	AAATGTGGTTTTTTTTTGAG
primer5 R1	CCCCCAAACCCCCACCCTAA
primer5 R2	CTACCCTACAAAACCTCAAA
primer6 L1	AGTTATTGTGTTTGGTTAAT
primer6 L2	AGAGATGGGGTTTTATTAGG
primer6 R1	AACCCCCACCCTAAACCTTA
primer6 R2	TACATTTTAAAAACTACAAA
primer7 L1	TTTTTTGAAATTTTTTTGGG
primer7 L2	TTTTTTGAGTTTGAGAGGTG
primer7 R1	AAAACACTTATTAAAACTTT
primer7 R2	TCTTATCTTTTTAACCCTTT
